# Supplementary material for: Convergent evolution revealed by paraphyly and polyphyly of many taxa of oribatid mites: A molecular approach
Source: Exp Appl Acarol. 2024 Sep 8;93(4):787–802. doi: 10.1007/s10493-024-00960-1 (PMC11534895; doi:10.1007/s10493-024-00960-1)
Supplement: Supplementary file 5 — Supplementary file5 (XLSX 30 KB) [file 10493_2024_960_MOESM5_ESM.xlsx]

## Sheet: Sheet1
Table 1. Taxa list containing all taxa/sequences included in the 18S rDNA analyses. The accession number is from NCBI.
The family categorization is according to Subías (2004; 2022), the lineage and supercohort categorization is according
to Norton & Behan-Pelletier (2009).
supercohort	superfamily	family	genus	species	accession_nr
Brachypylina	Achipterioidea	Achipteriidae	Achipteria	coleoptrata	EF091418
Brachypylina	Achipterioidea	Achipteriidae	Anachipteria	sp	JQ000048
Brachypylina	Achipterioidea	Achipteriidae	Campachipteria	brevisetosa	KR081603
Brachypylina	Carabodoidea	Carabodidae	Carabodes	coriaceus	EF093787
Brachypylina	Carabodoidea	Carabodidae	Carabodes	labyrinthicus	KX397629
Brachypylina	Carabodoidea	Carabodidae	Carabodes	sp	GQ864283
Brachypylina	Carabodoidea	Carabodidae	Carabodes	subarcticus	EF091429
Brachypylina	Carabodoidea	Carabodidae	Odontocepheus	elongatus	EU432200
Brachypylina	Carabodoidea	Carabodidae	Odontocepheus	oblongus	KY922219
Brachypylina	Carabodoidea	Carabodidae	Cubabodes	aff_verrucatus	KY922220
Brachypylina	Carabodoidea	Dampfiellidae	Beckiella	arcta	KX397628
Brachypylina	Carabodoidea	Dampfiellidae	Beckiella	capitulum	KR081602
Brachypylina	Carabodoidea	Tetracondylidae	Dolicheremaeus	dorni	MG719344
Brachypylina	Carabodoidea	Tetracondylidae	Plenotocepheus	neotropicus	KR081631
Brachypylina	Carabodoidea	Tetracondylidae	Pseudotocepheus	amonstruosus	HM070341
Brachypylina	Carabodoidea	Tetracondylidae	Spinotocepheus	sp	MG719345
Brachypylina	Galumnoidea	Galumnidae	Galumna	lanceata	KX397630
Brachypylina	Galumnoidea	Galumnidae	Acrogalumna	longipluma	GQ864304
Brachypylina	Galumnoidea	Galumnidae	Pergalumna	cf_nervosa	MK014976
Brachypylina	Hermannielloidea	Hermanniellidae	Ampullobates	ecuadoriensis	KR081601
Brachypylina	Hermannielloidea	Hermanniellidae	Hermannobates	monstruosus	KR081617
Brachypylina	Hermannielloidea	Plasmobatidae	Solenozetes	carinatus	KR081634
Brachypylina	Limnozetoidea	Hydrozetidae	Hydrozetes	confervae	AB818523
Brachypylina	Limnozetoidea	Hydrozetidae	Hydrozetes	lemnae	KX397632
Brachypylina	Limnozetoidea	Hydrozetidae	Hydrozetes	thienemanni	KX397633
Brachypylina	Limnozetoidea	Hydrozetidae	Hydrozetes	lacustris	KX397631
Brachypylina	Limnozetoidea	Limnozetidae	Limnozetes	onondaga	KX397635
Brachypylina	Limnozetoidea	Limnozetidae	Limnozetes	rugosus	KX397636
Brachypylina	Limnozetoidea	Limnozetidae	Limnozetes	foveolatus	KX397634
Brachypylina	Neoliodoidea	Neoliodidae	Poroliodes	farinosus	EF203779
Brachypylina	Neoliodoidea	Neoliodidae	Liodes	sp	AF022035
Brachypylina	Neoliodoidea	Neoliodidae	Neoliodidae	sp	OM249664
Brachypylina	Oribatelloidea	Oribatellidae	Oribatella	sp	MF773738
Brachypylina	Oribatelloidea	Oribatellidae	Oribatella	quadricornuta	PP386568
Brachypylina	Oripodoidea	Haplozetidae	Rostrozetes	sp	EU433988
Brachypylina	Oripodoidea	Haplozetidae	Rostrozetes	nebulosus	KR081633
Brachypylina	Oripodoidea	Haplozetidae	Peloribates	acutus	AB818529
Brachypylina	Oripodoidea	Haplozetidae	Rostrozetes	ovulum	MK630357
Brachypylina	Oripodoidea	Hemileiidae	Hemileius	microclava	KR081616
Brachypylina	Oripodoidea	Hemileiidae	Hemileius	singularis	AB818531
Brachypylina	Oripodoidea	Liebstadiidae	Liebstadia	humerata	KR081620
Brachypylina	Oripodoidea	Liebstadiidae	Maculobates	bruneiensis	AB818522
Brachypylina	Oripodoidea	Mochlozetidae	Unguizetes	incertus	KR081636
Brachypylina	Oripodoidea	Oribatulidae	Phauloppia	lucorum	EU432198
Brachypylina	Oripodoidea	Oribatulidae	Oribatula	sakamorii	AB818530
Brachypylina	Oripodoidea	Oribatulidae	Oribatula	tibialis	EU433990
Brachypylina	Oripodoidea	Oripodidae	Oripoda	sp	AB818532
Brachypylina	Oripodoidea	Protoribatidae	Protoribates	hakonensis	AB818528
Brachypylina	Oripodoidea	Scheloribatidae	Scheloribates	ascendens	EU432199
Brachypylina	Oripodoidea	Scheloribatidae	Scheloribates	pallidulus	AB818527
Brachypylina	Oripodoidea	Parakalumnidae	Neoribates	aurantiacus	MK014977
Brachypylina	Oripodoidea	Hemileiidae	Dometorina	plantivaga	MT406332
Brachypylina	Oripodoidea	Hemileiidae	Paraleius	sp_2	MT406334
Brachypylina	Oripodoidea	Hemileiidae	Paraleius	sp_5	MT406336
Brachypylina	Oripodoidea	Hemileiidae	Paraleius	sp_3	MT406337
Brachypylina	Oripodoidea	Hemileiidae	Paraleius	sp_1	MT406342
Brachypylina	Oripodoidea	Hemileiidae	Paraleius	sp_6	MT406343
Brachypylina	Oripodoidea	Hemileiidae	Paraleius	sp_4	MT406348
Brachypylina	Oripodoidea	Hemileiidae	Siculobata	sicula	MT406361
Brachypylina	Phenopelopoidea	Phenopelopidae	Eupelops	plicatus	EF091419
Brachypylina	Phenopelopoidea	Phenopelopidae	Eupelops	acromios	EU432192
Brachypylina	Phenopelopoidea	Phenopelopidae	Eupelops	hirtus	EF093783
Brachypylina	Tectocepheoidea	Tectocepheidae	Tectocepheus	minor	EF093778
Brachypylina	Tectocepheoidea	Tectocepheidae	Tectocepheus	velatus_sarekensis	KX397637
Brachypylina	Tectocepheoidea	Tectocepheidae	Tectocepheus	sarekensis	EF093776
Brachypylina	Tectocepheoidea	Tectocepheidae	Tectocepheus	velatus	EF093781
Brachypylina	Ameroidea	Heterobelbidae	Haplobelba	sp	KR081615
Brachypylina	Ameroidea	Rhynchoribatidae	Rhynchoribates	mirus	KR081632
Brachypylina	Ameroidea	Caleremaeidae	Caleremaeus	monilipes	MK630361
Brachypylina	Ameronothroidea	Ameronothridae	Aquanothrus	sp	KX397627
Brachypylina	Ameronothroidea	Fortuyniidae	Alismobates	pseudoreticulatus	MH285696
Brachypylina	Ameronothroidea	Fortuyniidae	Alismobates	reticulatus	AB818526
Brachypylina	Ameronothroidea	Fortuyniidae	Fortuynia	longiseta	MH285693
Brachypylina	Ameronothroidea	Fortuyniidae	Fortuynia	rotunda	AB818525
Brachypylina	Ameronothroidea	Fortuyniidae	Alismobates	sp	OQ779648
Brachypylina	Ameronothroidea	Fortuyniidae	Fortuynia	smiti	MH285694
Brachypylina	Ameronothroidea	Fortuyniidae	Fortuynia	sp	MN372422
Brachypylina	Ameronothroidea	Fortuyniidae	Litoribates	bonairensis	MF997502
Brachypylina	Ameronothroidea	Fortuyniidae	Litoribates	floridae	MK035021
Brachypylina	Ameronothroidea	Selenoribatidae	Selenoribates	satanicus	OQ779632
Brachypylina	Ameronothroidea	Selenoribatidae	Selenoribates	quasimodo	OQ779633
Brachypylina	Ameronothroidea	Selenoribatidae	Selenoribates	divergens	OQ779634
Brachypylina	Ameronothroidea	Selenoribatidae	Thalassozetes	ugraseni	OQ779635
Brachypylina	Ameronothroidea	Selenoribatidae	Indopacifica	pantai	MH285691
Brachypylina	Ameronothroidea	Selenoribatidae	Schusteria	littorea	HM070345
Brachypylina	Ameronothroidea	Selenoribatidae	Schusteria	marina	OQ779636
Brachypylina	Ameronothroidea	Selenoribatidae	Thalassozetes	balboa	MK035018
Brachypylina	Ameronothroidea	Selenoribatidae	Thalassozetes	barbara	MK035020
Brachypylina	Ameronothroidea	Selenoribatidae	Thalassozetes	dushi	MZ220318
Brachypylina	Ameronothroidea	Selenoribatidae	Thalassozetes	grenadensis	MZ220311
Brachypylina	Ameronothroidea	Selenoribatidae	Thalassozetes	guadeloupensis	MZ220290
Brachypylina	Ameronothroidea	Selenoribatidae	Thalassozetes	martiniquensis	MZ220285
Brachypylina	Ameronothroidea	Selenoribatidae	Thalassozetes	paradisi	MZ220280
Brachypylina	Ameronothroidea	Selenoribatidae	Thalassozetes	samanae	MZ220312
Brachypylina	Ameronothroidea	Selenoribatidae	Thalassozetes	canariensis	OQ779631
Brachypylina	Ameronothroidea	Selenoribatidae	Thalassozetes	shimojanai	AB818524
Brachypylina	Ameronothroidea	Selenoribatidae	Thasecazetes	falcidactylus	OQ779630
Brachypylina	Ameronothroidea	Ameronothridae	Ameronothrus	yoichi	MK880170
Brachypylina	Ameronothroidea	Fortuyniidae	Fortuynia	shibai	MN372409
Brachypylina	Ameronothroidea	Fortuyniidae	Fortuynia	churaumi	MN372423
Brachypylina	Ameronothroidea	Selenoribatidae	Indopacifica	sp_1	MW298492
Brachypylina	Ameronothroidea	Selenoribatidae	Indopacifica	sp_2	MW298502
Brachypylina	Ameronothroidea	Selenoribatidae	Carinozetes	trifoveatus	OQ779642
Brachypylina	Ameronothroidea	Selenoribatidae	Carinozetes	bermudensis	OQ779644
Brachypylina	Ameronothroidea	Selenoribatidae	Carinozetes	mangrovi	OQ779643
Brachypylina	Ameronothroidea	Selenoribatidae	Carinozetes	sp	OM249660
Brachypylina	Ameronothroidea	Fortuyniidae	Fortuynia	atlantica	ON243680
Brachypylina	Ameronothroidea	Fortuyniidae	Alismobates	inexpectatus	ON243684
Brachypylina	Ameronothroidea	Ameronothridae	Ameronothrus	twitter	ON391749
Brachypylina	Ameronothroidea	Ameronothridae	Ameronothrus	sp_1	ON391750
Brachypylina	Ameronothroidea	Ameronothridae	Ameronothrus	maculatus	OQ779646
Brachypylina	Ameronothroidea	Ameronothridae	Halozetes	capensis	OQ779637
Brachypylina	Cepheusoidea	Anderemaeidae	Epieremulus	granulatus	KR081610
Brachypylina	Cepheusoidea	Cepheusidae	Cepheus	latus	EU432206
Brachypylina	Cepheusoidea	Cepheusidae	Eupterotegaeus	dentatus	KR081611
Brachypylina	Cepheusoidea	Eutegaeidae	Eutegaeus	curviseta	EF081297
Brachypylina	Cepheusoidea	Microtegeidae	Microtegeus	similis	KR081622
Brachypylina	Cepheusoidea	Cepheusidae	Tritegeus	bisulcatus	MF773739
Brachypylina	Cepheusoidea	Cepheusidae	Cepheus	dentatus	MK630354
Brachypylina	Ceratozetoidea	Ceratozetidae	Edwardzetes	edwardsi	MH198178
Brachypylina	Ceratozetoidea	Ceratozetidae	Lepidozetes	singularis	EU432193
Brachypylina	Ceratozetoidea	Ceratozetidae	Trichoribates	berlesei	EU432195
Brachypylina	Ceratozetoidea	Ceratozetidae	Svalbardia	sudetica	EU432194
Brachypylina	Ceratozetoidea	Chamobatidae	Chamobates	pusillus	EU432188
Brachypylina	Ceratozetoidea	Chamobatidae	Chamobates	subglobulus	EU432190
Brachypylina	Ceratozetoidea	Chamobatidae	Chamobates	voigtsi	EU432189
Brachypylina	Ceratozetoidea	Humerobatidae	Humerobates	rostrolamellatus	EU432196
Brachypylina	Ceratozetoidea	Ceratozetidae	Paralamellobates	misella	KT781157
Brachypylina	Ceratozetoidea	Punctoribatidae	Mycobates	parmeliae	EU432191
Brachypylina	Ceratozetoidea	Punctoribatidae	Punctoribates	punctum	MH198175
Brachypylina	Ceratozetoidea	Chamobatidae	Chamobates	sp	MK014974
Brachypylina	Ceratozetoidea	Mycobatidae	Mycobates	tridactylus	MT683112
Brachypylina	Ceratozetoidea	Euzetidae	Euzetes	globulus	PP386563
Brachypylina	Ceratozetoidea	Ceratozetidae	Ceratozetes	parvulus	PP386560
Brachypylina	Ceratozetoidea	Punctoribatidae	Diapterobates	humeralis	PP386561
Brachypylina	Ceratozetoidea	Ceratozetidae	Melanozetes	mollicomus	PP386565
Brachypylina	Ceratozetoidea	Punctoribatidae	Minunthozetes	semirufus	PP386566
Brachypylina	Ceratozetoidea	Punctoribatidae	Mycobates	sarekensis	PP386567
Brachypylina	Ceratozetoidea	Ceratozetidae	Svalbardia	bicuspidata	PP386569
Brachypylina	Ceratozetoidea	Punctoribatidae	Punctoribates	sellnicki	PP386571
Brachypylina	Cymbaeremaeoidea	Cymbaeremaeidae	Cymbaeremaeus	cymba	EU432201
Brachypylina	Cymbaeremaeoidea	Cymbaeremaeidae	Scapheremaeus	nakanoshimensis	LC367334
Brachypylina	Cymbaeremaeoidea	Cymbaeremaeidae	Scapheremaeus	palustris	EU433989
Brachypylina	Damaeoidea	Damaeidae	Damaeobelba	minutissima	MH198179
Brachypylina	Damaeoidea	Damaeidae	Damaeus	clavipes	KR081607
Brachypylina	Damaeoidea	Damaeidae	Damaeus	flagelloides	KR081608
Brachypylina	Damaeoidea	Damaeidae	Metabelba	papillipes	MH198180
Brachypylina	Damaeoidea	Damaeidae	Parabelbella	meridiana	KR081627
Brachypylina	Damaeoidea	Damaeidae	Belba	bartosi	OP615282
Brachypylina	Damaeoidea	Damaeidae	Belba	corynopus	OP615283
Brachypylina	Damaeoidea	Damaeidae	Belbodamaeus	gobilliensis	OP615284
Brachypylina	Damaeoidea	Damaeidae	Piribelba	piriformis	OP615285
Brachypylina	Damaeoidea	Damaeidae	Belba	sculpta	OP615286
Brachypylina	Damaeoidea	Damaeidae	Caenobelba	montana	OP615287
Brachypylina	Damaeoidea	Damaeidae	Damaeus	alpinus	OP615288
Brachypylina	Damaeoidea	Damaeidae	Damaeus	auritus	OP615289
Brachypylina	Damaeoidea	Damaeidae	Damaeus	gracilipes	OP615290
Brachypylina	Damaeoidea	Damaeidae	Damaeus	lupus	OP615291
Brachypylina	Damaeoidea	Damaeidae	Damaeus	onustus	OP615292
Brachypylina	Damaeoidea	Damaeidae	Damaeus	riparius	OP615293
Brachypylina	Damaeoidea	Damaeidae	Allobelba	verae	OP615294
Brachypylina	Damaeoidea	Damaeidae	Epidamaeus	setiger	OP615295
Brachypylina	Damaeoidea	Damaeidae	Epidamaeus	tatricus	OP615296
Brachypylina	Damaeoidea	Damaeidae	Kunstidamaeus	kamaensis	OP615297
Brachypylina	Damaeoidea	Damaeidae	Kunstidamaeus	tecticola	OP615298
Brachypylina	Damaeoidea	Damaeidae	Kunstidamaeus	cf_tecticola	OP615299
Brachypylina	Damaeoidea	Damaeidae	Metabelba	flagelliseta	OP615301
Brachypylina	Damaeoidea	Damaeidae	Metabelba	propexa	OP615302
Brachypylina	Damaeoidea	Damaeidae	Metabelba	sp	OP615303
Brachypylina	Damaeoidea	Damaeidae	Metabelba	pulverosa	OP615304
Brachypylina	Damaeoidea	Damaeidae	Metabelba	pseudopapillipes	OP615305
Brachypylina	Damaeoidea	Damaeidae	Parabelbella	elisabethae	OP615306
Brachypylina	Damaeoidea	Damaeidae	Porobelba	spinosa	OP615307
Brachypylina	Damaeoidea	Damaeidae	Spatiodamaeus	fageti	OP615308
Brachypylina	Damaeoidea	Damaeidae	Spatiodamaeus	verticillipes	OP615309
Brachypylina	Damaeoidea	Damaeidae	Tokukobelba	compta	OP615310
Brachypylina	Damaeoidea	Damaeidae	Metabelba	parapulverosa	OP615311
Brachypylina	Damaeoidea	Damaeidae	Epidamaeus	munkhbayari	OP615312
Brachypylina	Damaeoidea	Damaeidae	Belbodamaeus	kushiroensis	OP615313
Brachypylina	Damaeoidea	Damaeidae	Epidamaeus	sp	OP615314
Brachypylina	Damaeoidea	Damaeidae	Belbodamaeus	tuberculatus	OP615315
Brachypylina	Damaeoidea	Damaeidae	Metabelba	rara	OP615316
Brachypylina	Damaeoidea	Damaeidae	Metabelba	papillipes_2	OP615317
Brachypylina	Damaeoidea	Damaeidae	Damaeus	sp_1	OP615319
Brachypylina	Damaeoidea	Damaeidae	Damaeus	sp_2	OP615320
Brachypylina	Eremaeoidea	Arceremaeidae	Tecteremaeus	incompletus	KR081635
Brachypylina	Eremaeoidea	Eremaeidae	Eueremaeus	oblongus	GQ864287
Brachypylina	Eremaeoidea	Zetorchestidae	Zetorchestes	micronychus	MK014975
Brachypylina	Eremaeoidea	Eremaeidae	Eueremaeus	silvestris	PP386562
Brachypylina	Gustavioidea	Ceratoppiidae	Ceratoppia	bipilis	EU432204
Brachypylina	Gustavioidea	Liacaridae	Adoristes	ovatus	GQ864286
Brachypylina	Gustavioidea	Liacaridae	Liacarus	coracinus	KR081619
Brachypylina	Gustavioidea	Xenillidae	Xenillus	tegeocranus	KR081637
Brachypylina	Gustavioidea	Xenillidae	Xenillus	discrepans	EU432203
Brachypylina	Gustavioidea	Astegistidae	Cultroribula	bicultrata	MK014978
Brachypylina	Gustavioidea	Tenuialidae	Hafenrefferia	gilvipes	MK630363
Brachypylina	Licneremaeoidea	Charassobatidae	Charassobates	aff_tuberosus	KY922221
Brachypylina	Licneremaeoidea	Scutoverticidae	Scutovertex	sculptus	GQ864305
Brachypylina	Licneremaeoidea	Licneremaeidae	Licneremaeus	licnophorus	PP386564
Brachypylina	Oppioidea	Oppiidae	Aeroppia	sp	HM070344
Brachypylina	Oppioidea	Oppiidae	Gittella	variabilis	KR081612
Brachypylina	Oppioidea	Oppiidae	Globoppia	maior	KR081613
Brachypylina	Oppioidea	Oppiidae	Dissorhina	ornata	MH198181
Brachypylina	Oppioidea	Oppiidae	Oppiella	nova	KR081626
Brachypylina	Oppioidea	Oppiidae	Oppiella	splendens	MK630356
Brachypylina	Oppioidea	Thyrisomidae	Banksinoma	lanceolata	MK630359
Brachypylina	Oppioidea	Oppiidae	Oppia	nitens	XR8484622
Brachypylina	Plateremaeoidea	Gymnodamaeidae	Gymnodamaeus	bicostatus	KR081614
Brachypylina	Plateremaeoidea	Gymnodamaeidae	Arthrodamaeus	mongolicus	OP615281
Brachypylina	Plateremaeoidea	Licnodamaeidae	Licnodamaeus	pulcherrimus	OP615300
Brachypylina	Plateremaeoidea	Gymnodamaeidae	Arthrodamaeus	femoratus	OP615318
Brachypylina	Eremaeozetoidea	Eremaeozetidae	Eremaeozetes	sp	EU432187
Brachypylina	Polypterozetoidea	Podopterotegaeidae	Podopterotegaeus	bisetus	PP386570
Desmonomatides	Crotonioidea	Crotoniidae	Camisia	biurus	EF081302
Desmonomatides	Crotonioidea	Crotoniidae	Camisia	biverrucata	KY922213
Desmonomatides	Crotonioidea	Crotoniidae	Camisia	horrida	EU432207
Desmonomatides	Crotonioidea	Crotoniidae	Camisia	invenusta	EU432208
Desmonomatides	Crotonioidea	Crotoniidae	Camisia	segnis	JQ000043
Desmonomatides	Crotonioidea	Crotoniidae	Camisia	spinifer	EF091420
Desmonomatides	Crotonioidea	Crotoniidae	Crotonia	reticulata	KR081605
Desmonomatides	Crotonioidea	Crotoniidae	Heminothrus	paolianus	EF091423
Desmonomatides	Crotonioidea	Crotoniidae	Crotonia	brachyrostrum	EF081303
Desmonomatides	Crotonioidea	Crotoniidae	Crotonia	cf_caudata	EF081304
Desmonomatides	Crotonioidea	Crotoniidae	Platynothrus	castaneus	KR081630
Desmonomatides	Crotonioidea	Crotoniidae	Heminothrus	capillatus	GQ864288
Desmonomatides	Crotonioidea	Crotoniidae	Platynothrus	peltifer	EF091422
Desmonomatides	Crotonioidea	Hermanniidae	Hermannia	gibba	EF091426
Desmonomatides	Crotonioidea	Hermanniidae	Hermannia	sp	GQ864289
Desmonomatides	Crotonioidea	Malaconothridae	Malaconothrus	monodactylus	KR081621
Desmonomatides	Crotonioidea	Malaconothridae	Malaconothrus	novus	KY922215
Desmonomatides	Crotonioidea	Malaconothridae	Malaconothrus	sp	GQ864290
Desmonomatides	Crotonioidea	Malaconothridae	Trimalaconothrus	sp	EU432210
Desmonomatides	Crotonioidea	Nanhermanniidae	Cyrthermannia	florens	KR081606
Desmonomatides	Crotonioidea	Nanhermanniidae	Masthermannia	sp	KY922217
Desmonomatides	Crotonioidea	Nanhermanniidae	Nanhermannia	elegantissima	KR081623
Desmonomatides	Crotonioidea	Nanhermanniidae	Nanhermannia	nana	KR081624
Desmonomatides	Crotonioidea	Nanhermanniidae	Nanhermannia	coronata	KY922218
Desmonomatides	Crotonioidea	Nothridae	Nothrus	silvestris_bistilus	EF081305
Desmonomatides	Crotonioidea	Nothridae	Nothrus	silvicus	EF204473
Desmonomatides	Crotonioidea	Nothridae	Nothrus	willmanni	KR081625
Desmonomatides	Crotonioidea	Nothridae	Novonothrus	flagellatus	EF081307
Desmonomatides	Crotonioidea	Nothridae	Nothrus	borussicus	KY922216
Desmonomatides	Crotonioidea	Nothridae	Nothrus	silvestris	EF091425
Desmonomatides	Crotonioidea	Nothridae	Nothrus	truncatus	EF081306
Desmonomatides	Crotonioidea	Trhypochthoniidae	Afronothrus	sp	JQ000045
Desmonomatides	Crotonioidea	Trhypochthoniidae	Allonothrus	russeolus	AF022025
Desmonomatides	Crotonioidea	Trhypochthoniidae	Mainothrus	badius	EF081301
Desmonomatides	Crotonioidea	Trhypochthoniidae	Mucronothrus	nasalis	EF081299
Desmonomatides	Crotonioidea	Trhypochthoniidae	Trhypochthonius	japonicus	HQ711366
Desmonomatides	Crotonioidea	Trhypochthoniidae	Trhypochthonius	silvestris_europaeus	HQ661380
Desmonomatides	Crotonioidea	Trhypochthoniidae	Trhypochthoniellus	crassus	EF081300
Desmonomatides	Crotonioidea	Trhypochthoniidae	Trhypochthonius	americanus	JQ000046
Desmonomatides	Crotonioidea	Trhypochthoniidae	Trhypochthonius	cladonicola	JQ000047
Desmonomatides	Crotonioidea	Trhypochthoniidae	Archegozetes	sp	KP276479
Desmonomatides	Crotonioidea	Trhypochthoniidae	Archegozetes	longisetosus	HQ661379
Desmonomatides	Crotonioidea	Trhypochthoniidae	Trhypochthonius	tectorum	HQ711369
Desmonomatides	Crotonioidea	Malaconothridae	Tyrphonothrus	sp	MZ357964
Enarthronotides	Brachychthonioidea	Brachychthoniidae	Brachychthoniidae	gen_sp	JQ000036
Enarthronotides	Brachychthonioidea	Brachychthoniidae	Liochthonius	sp	JQ000035
Enarthronotides	Brachychthonioidea	Brachychthoniidae	Sellnickochthonius	zelawaiensis	MH198174
Enarthronotides	Brachychthonioidea	Brachychthoniidae	Eobrachychthonius	latior	MK630362
Enarthronotides	Brachychthonioidea	Brachychthoniidae	Neoliochthonius	piluliferus	MK630366
Enarthronotides	Brachychthonioidea	Brachychthoniidae	Sellnickochthonius	cricoides_2	MK630367
Enarthronotides	Brachychthonioidea	Brachychthoniidae	Sellnickochthonius	immaculatus	MN065455
Enarthronotides	Brachychthonioidea	Brachychthoniidae	Liochthonius	neglectus	OL839308
Enarthronotides	Brachychthonioidea	Brachychthoniidae	Sellnickochthonius	cricoides	OL839309
Enarthronotides	Brachychthonioidea	Brachychthoniidae	Liochthonius	peduncularius	OL839310
Enarthronotides	Brachychthonioidea	Brachychthoniidae	Brachychthonius	bimaculatus	OL839311
Enarthronotides	Hypochthonioidea	Hypochthoniidae	Hypochthonius	luteus	JQ000038
Enarthronotides	Hypochthonioidea	Hypochthoniidae	Hypochthonius	sp	GQ864293
Enarthronotides	Hypochthonioidea	Eniochthoniidae	Eniochthonius	minutissimus	KR081609
Enarthronotides	Hypochthonioidea	Hypochthoniidae	Hypochthonius	rufulus	EF093784
Enarthronotides	Hypochthonioidea	Hypochthoniidae	Eohypochthonius	sp	JQ000037
Enarthronotides	Hypochthonioidea	Hypochthoniidae	Eohypochthonius	gracilis	EF203777
Enarthronotides	Hypochthonioidea	Hypochthoniidae	Malacoangelia	remigera	JN585911
Enarthronotides	Hypochthonioidea	Lohmanniidae	Lohmannia	banksi	AF022036
Enarthronotides	Hypochthonioidea	Lohmanniidae	Meristolohmannia	meristacaroides	AY620905
Enarthronotides	Hypochthonioidea	Lohmanniidae	Mixacarus	brevipes	JN585913
Enarthronotides	Hypochthonioidea	Lohmanniidae	Nesiacarus	granulatus	JN585914
Enarthronotides	Hypochthonioidea	Lohmanniidae	Torpacarus	sp	KY922208
Enarthronotides	Hypochthonioidea	Mesoplophoridae	Apoplophora	sp	JN585917
Enarthronotides	Hypochthonioidea	Mesoplophoridae	Archoplophora	rostralis	JN585918
Enarthronotides	Hypochthonioidea	Mesoplophoridae	Mesoplophora	abscondita	JN585912
Enarthronotides	Hypochthonioidea	Mesoplophoridae	Mesoplophora	cubana	EU432217
Enarthronotides	Hypochthonioidea	Lohmanniidae	Meristacarus	sp	KP276478
Enarthronotides	Protoplophoroidea	Cosmochthoniidae	Cosmochthonius	lanatus	JN585919
Enarthronotides	Protoplophoroidea	Cosmochthoniidae	Cosmochthonius	sp	KY922211
Enarthronotides	Protoplophoroidea	Haplochthoniidae	Haplochthonius	simplex	KY922210
Enarthronotides	Protoplophoroidea	Pediculochelidae	Paralycus	sp	KY922209
Enarthronotides	Protoplophoroidea	Protoplophoridae	Prototritia	major	JN585915
Enarthronotides	Protoplophoroidea	Sphaerochthoniidae	Sphaerochthonius	sp	JN585916
Enarthronotides	Atopochthonioidea	Atopochthoniidae	Atopochthonius	artiodactylus	EU432216
Enarthronotides	Atopochthonioidea	Atopochthoniidae	Pterochthonius	angelus	EU432214
Enarthronotides	Heterochthonioidea	Trichthoniidae	Gozmanyina	majestus	EU433993
Enarthronotides	Heterochthonioidea	Nanohystricidae	Nanohystrix	hammerae	MT683114
Mixonomatides	Collohmannioidea	Collohmanniidae	Collohmannia	gigantea	KR081604
Mixonomatides	Collohmannioidea	Collohmanniidae	Collohmannia	sp	AF022029
Mixonomatides	Epilohmannioidea	Epilohmanniidae	Epilohmannia	sp	EU432213
Mixonomatides	Epilohmannioidea	Epilohmanniidae	Epilohmannia	aff_pallida	KY922212
Mixonomatides	Phthiracaroidea	Phthiracaridae	Atropacarus	striculus	EF091416
Mixonomatides	Phthiracaroidea	Phthiracaridae	Phthiracarus	sp	KR081629
Mixonomatides	Phthiracaroidea	Phthiracaridae	Steganacarus	applicatus	GQ864301
Mixonomatides	Phthiracaroidea	Phthiracaridae	Steganacarus	magnus	AF022040
Mixonomatides	Euphthiracaroidea	Euphthiracaridae	Rhysotritia	duplicata	EF091417
Mixonomatides	Euphthiracaroidea	Oribotritiidae	Indotritia	krakatauensis	JN585920
Mixonomatides	Euphthiracaroidea	Synichotritiidae	Synichotritia	caroli	MT683117
Mixonomatides	Eulohmannioidea	Eulohmanniidae	Eulohmannia	ribagai	EU432211
Mixonomatides	Nehypochthonioidea	Nehypochthoniidae	Nehypochthonius	porosus	EF081308
Mixonomatides	Perlohmannioidea	Perlohmanniidae	Perlohmannia	sp	EU432212
Palaeosomatides	Acaronychoidea	Acaronychidae	Stomacarus	ligamentifer	EU433992
Palaeosomatides	Acaronychoidea	Acaronychidae	Zachvatkinella	sp	EF203776
Palaeosomatides	Ctenacaroidea	Ctenacaridae	Ctenacarus	araneola	EU433991
Palaeosomatides	Ctenacaroidea	Ctenacaridae	Ctenacarus	sp	JQ000034
Palaeosomatides	Ctenacaroidea	Ctenacaridae	Beklemishevia	galeodula	KP325051
Palaeosomatides	Palaeacaroidea	Palaeacaridae	Palaeacarus	hystricinus	EF204472
Palaeosomatides	Palaeacaroidea	Palaeacaridae	Palaeacarus	kamenskii	KP325050
Parhyposomatides	Parhypochthonioidea	Gehypochthoniidae	Gehypochthonius	sp	JQ000042
Parhyposomatides	Parhypochthonioidea	Gehypochthoniidae	Gehypochthonius	urticinus	EU433994
Parhyposomatides	Parhypochthonioidea	Parhypochthoniidae	Parhypochthonius	aphidinus	EU432215
Astigmata	Hypoderatoidea	Hypoderatidae	Neottialges	vitzthumi	JQ000122
Astigmata	Glycyphagoidea	Glycyphagidae	Austroglycophagus	geniculatus	EF203773
Astigmata	Hemisarcoptoidea	Hemisarcoptidae	Nanacarus	spec.	JQ000067
Astigmata	Histiostomatoidea	Histiostomatidae	Histiostoma	inquilinum	JQ000058
Endeostigmata	Alycoidea	Alycidae	Alycus	aff_roseus	KY922116
Endeostigmata	Alycoidea	Alycidae	Bimichaelia	sp	KY922113
Endeostigmata	Alycoidea	Nanorchestidae	Nanorchestes	sp	KY922106
Endeostigmata	Alycoidea	Alycidae	Laminamichaelia	sp	KY922114
Endeostigmata	Alycoidea	Alycidae	Pachygnathus	sp	KY922115
Endeostigmata	Oehserchestoidea	Grandjeanicidae	Grandjeanicus	sp	KY922144
Endeostigmata	Oehserchestoidea	Oehserchestidae	Oehserchestes	sp	KY922142
Endeostigmata	Terpnacaroidea	Terpnacaridae	Terpnacarus	gibbosus	KY922140
Endeostigmata	Terpnacaroidea	Terpnacaridae	Alycosmesis	sp	KY922139
Endeostigmata	Alicorhagioidea	Alicorhagiidae	Alicorhagia	sp	EU675633
Endeostigmata	Alicorhagioidea	Alicorhagiidae	Stigmalychus	sp	KY922138
Endeostigmata	Nematalycoidea	Micropsammidae	Micropsammus	sp	KY922134
Endeostigmata	Nematalycoidea	Nematalycidae	Cunliffea	sp	KY922118
Endeostigmata	Nematalycoidea	Nematalycidae	Psammolycus	sp	KY922129
Endeostigmata	Nematalycoidea	Nematalycidae	Osperalycus	tenerphagus	KY922130
Endeostigmata	Nematalycoidea	Nematalycidae	Gordialycus	sp	KY922131
Endeostigmata	Nematalycoidea	Proteonematalycidae	Proteonematalycus	wagneri	KY922136
Opilioacarida	Opilioacaroidea	Opilioacaridae	Opilioacarus	texanus	AF115375
